# Supplementary material for: Electroretinographic and Optical Coherence Tomographic Evaluations of Eyes with Vitreoretinal Lymphoma
Source: J Clin Med. 2023 Jun 9;12(12):3957. doi: 10.3390/jcm12123957 (PMC10299580; doi:10.3390/jcm12123957)
Supplement: Supplementary file 1 [file jcm-12-03957-s001.zip]

Archive with 1 entries (1 files):
- jcm-2376109-Supplementary.xlsx
