# Supplementary material for: Electroretinographic and Optical Coherence Tomographic Evaluations of Eyes with Vitreoretinal Lymphoma
Source: J Clin Med. 2023 Jun 9;12(12):3957. doi: 10.3390/jcm12123957 (PMC10299580; doi:10.3390/jcm12123957)
Supplement: Supplementary file 1 [file jcm-12-03957-s001.zip › jcm-2376109-Supplementary.xlsx]

## Sheet: terminology of OCT findings
	Supplemental table S1. Various terminology for optical coherence tomographic findings in vitreoretinal lymphoma
	Intravitreous or preretinal lesions													Outer retinal lesions												RPE associated lesions
		clumps of vitreous cells 17)													abnormality of EZ 20)												abnormal reflectivity between the RPE layer and Bruch's membrane 29)
		diffuse hyper-reflective foci in the posterior vitreous 17)													diffuse attenuation of the ellipsoid layers 24)												accumulation of predominantry sub-RPE material along Bruch's membrane 44)
		epiretinal changes (villous-shaped lesions) 16),													diffuse loss of outer retina layers 39)												diffuse dposition of the hyperreflective material under the RPE with mild drusenlike changes 35)
		epiretinal membrane16,20,28,39)													disruption of the photoreceptor inner segment/outer segment junction 17)												diffuse dposits under the RPE 35)
		hyper-reflective foci in posterior vitreous, combined with retinal hyperreflectivity 32)													disruption of the ellipsoid zone 28,38,39,43)												discrete pre-RPE nodules 17)
		numerous hyper-reflective foci in the posterior vitreous 17)													disruption of the outer retina 41,43)												focal RPE degeneration 20)
		preretinal deposits20,37)													florid changes 17)												hyperreflective band above the RPE 28)
		subtle hyper-reflective foci in the posterior vitreous 17)													focal subfoveal defect 24)												hyperreflective bands and nodules above the RPE band 39)
		vitreomacular traction20)													focal elevated EZ 20)												hyperreflective deposits in sub-RPE spacw between RPE and Bruch's nembrane 17)
		vitreous cells 41)													focal inner segment/outer segment layer loss 19)												hyperreflective material above the RPE band 39)
		vitreous opacities 37)													fuzzy outer retinal borders 34)												hyperreflective material under the RPE 35)
															hyper-reflectivity of the EZ 43)												hyperreflective nodules at the RPE level 28,39)
	Optic disc associated lesions														outer retina atrophy 20)												intra-RPE lesions 32)
		unilateral optic papilledema20)													outer retinal atrophy 33)												irregular/indistinct RPE 17)
															outer retina fuzzy borders 20,41)												irregular PED 27)
	Entire retina or intraretinal lesions														outer retinal hyper-reflective spots 18)												irregular and indistinct RPE with overlying outer-retinal infiltration 17)
		cystoid macular edema 17,18,20)													outer retinal infiltrates 17)												irregularity of the submacular RPE 16)
		diffuse retinal thickening with RPE irregularity40)																									infiltrates localised between the RPE and Bruch’s membrane 17)
		focal round lesions in the neural retinal layer 16)												Subretinal lesions													infiltrative RPE detachment 35)
		hyper-reflective lesions across multiple retinal layers17)													confluent band of hyperreflectivity 19)												large sub-RPE lesion 44)
		hyper-reflective infiltration in the inner layers of the retina17)													confluent bands of hyperreflective foci in the subretinal space 17)												multiple small macular sub-RPE deposits 43)
		hyperreflective intraretinal material 42)													diffuse, highly reflective subretinal infiltration 16)												nodular hyperreflective spots at the level of the RPE 16)
		hyper-reflective lesions within the retina 29)													diffuse, highly reflective subretinal infiltration 16)												PED 16,18,20,41)
		intraretinal deposits 16,37)													discrete nodules of hyperreflective foci in the subretinal space 17)												pigment epithelial elevation 16)
		intraretinal fluid 18)													focal subretinal deposits 20)												pigment epithelial elevations accompanied by diffuse hyperreflective sub-RPE deposits 39,42)
		Intraretinal hyper-reflective dots 40)													homogenous, hyper-reflective infiltrates in the subretinal and sub-RPE space 40)												pre-RPE infiltration 17)
		intraretinal hyporeflective cysts 40)													hyperreflective band in the subretinal space 17)												RPE abnormalities 37)
		intraretinal infiltration 41)													hyper-reflective foci in the subretinal space 17)												RPE atrophy and irregularity and improved visualization of the choriocapillaris 44)
		intraretinal lesions 32)													hyperreflective subretinal change 43)												RPE degeneration 16)
		intraretinal micro infiltrates 34)													hyperreflective subretinal debris 38)												RPE elevation 18,44)
		intraretinal (round lesions) 16)													hyperreflective subretinal deposits 39)												RPE granularity 18)
		mixed intraretinal and subretinal infiltration appearing as discrete nodules 17)													hyperreflective subretinal dots 20)												RPE irregularities 16,17,38,39)
		pronounced intraretinal thickening 39)													small subretinal material accumulation 44)												RPE nodularity 18)
		macular edema 16,27,28,32,45)													subretinal deposits 16,37,42,43,45)												RPE thickening 16)
		massive retinal thickening, associated sub-retinal pigment epithelium infiltrates40)													subretinal fibrosis 16,20,39,41)												separation of RPE from the Bruch’s membrane 16,28)
		retinal disorganization 18,32)													subretinal fluid 16,18,20,39,45)												steep elevation of the RPE band 39)
		retinal fluid 18)													subretinal hyperreflective band 34)												small RPE humps 27)
		retinal hyper-reflective disorganization 40)													subretinal hyperreflective infiltration 17,41)												subretinal pigment epithelial (sub-RPE) deposits associated with steep elevation of the RPE 17)
		retinal hyperreflectivity 18,32)													subretinal hyperreflective material 35)												subretinal pigment epithelium lesion 36)
		retinal "rounded roof" appearance 40)													subretinal infiltration 17,29)												sub-RPE deposits 17,19,29,33,34,37,42,43)
		retinal thickening 16,20)													subretinal lesions 18,32,43)												sub-RPE elevation with overlying distortion of the retinal architecture 18)
		retinal thickening with "round roof" configuration 40)													subretinal material 44)												sub-RPE mass 17)
		thinning of the whole layer 41)													subretinal or RPE level abnormalities 16)												sub-RPE material 44)
		vertical hyperreflective lesions 19,36,39)													subretinal/pre-RPE infiltrate 17)												sub-RPE hyperreflective material 42)
		vertical hyperreflective retinal lesions34)																									sub-RPE infiltration 17,19,29)
																											sub-RPE infiltration between RPE and Bruch’s membrane 17)
	Iinner retinal lesions
		hyper-reflective infiltration in inner retinal layers 17)																								Lesions beneath the RPE
		inner retinal infiltrates 17)																									choroidal infiltration 17)
																											profound choroidal thickening 24)
		RPE: retinal pigment epithelium, PED: pigment epithelial detachment, EZ: ellipsoid zone
